# Supplementary material for: Active suppression of a leaf meristem orchestrates determinate leaf growth
Source: eLife. 2016 Oct 6;5:e15023. doi: 10.7554/eLife.15023 (PMC5096885; doi:10.7554/eLife.15023)
Supplement: Figure 1—source data 1. — DOI: http://dx.doi.org/10.7554/eLife.15023.003 [file elife-15023-fig1-data1.xlsx]

## Sheet: wt v mirNGA
Figure 1 - source data 1. Mean size of the leaf in wild-type and 35S:amiR-NGA plants, corresponding to the data shown in Figure 1 - figure supplement 1C.
Absolute values for the size of the first leaf in wild-type and 35S:amiR-NGA plants. The procedure of the measurement is described in the legend to Figure 1 - figure supplement 1C.
The size of the first leaf in wild-type plants
		Leaf area (pixel)	Leaf area (square µm)	Leaf area (square mm)
	Leaf 1	772119	1.9303e+07	19.303
	Leaf 2	846309	2.11577e+07	21.1577
	Leaf 3	667129	1.66782e+07	16.6782
	Leaf 4	597197	1.49299e+07	14.9299
	Leaf 5	716768	1.79192e+07	17.9192
	Leaf 6	765713	1.91428e+07	19.1428
	Leaf 7	736826	1.84207e+07	18.4207
	Leaf 8	785166	1.96292e+07	19.6292
	Leaf 9	769414	1.92354e+07	19.2354
	Leaf 10	749170	1.87292e+07	18.7292
	Leaf 11	643545	1.60886e+07	16.0886
	Leaf 12	568545	1.42136e+07	14.2136
	Leaf 13	598809	1.49702e+07	14.9702
	Leaf 14	613662	1.53416e+07	15.3416
	Leaf 15	650400	1.626e+07	16.26
	Leaf 16	723652	1.80913e+07	18.0913
	Leaf 17	595977	1.48994e+07	14.8994
	Leaf 18	614736	1.53684e+07	15.3684
	Leaf 19	750625	18765625	18.7656
	Leaf 20	719844	1.79961e+07	17.9961
			Mean	17.357
			Standard deviation	1.98908
The size of the first leaf in 35S:amiR-NGA plants
		Leaf area (pixel)	Leaf area (square µm)	Leaf area (square mm)
	Leaf 1	688262	1.72065e+07	17.2065
	Leaf 2	789287	1.97322e+07	19.7322
	Leaf 3	896318	2.2408e+07	22.408
	Leaf 4	1.02889e+06	2.57222e+07	25.7222
	Leaf 5	830156	2.07539e+07	20.7539
	Leaf 6	767988	1.91997e+07	19.1997
	Leaf 7	770020	1.92505e+07	19.2505
	Leaf 8	767490	1.91873e+07	19.1873
	Leaf 9	844258	2.11064e+07	21.1064
	Leaf 10	792129	1.98032e+07	19.8032
	Leaf 11	850205	2.12551e+07	21.2551
	Leaf 12	910449	2.27612e+07	22.7612
	Leaf 13	813154	2.03289e+07	20.3289
	Leaf 14	865557	2.16389e+07	21.6389
	Leaf 15	931553	2.32888e+07	23.2888
	Leaf 16	977002	2.4425e+07	24.425
	Leaf 17	744971	1.86243e+07	18.6243
	Leaf 18	811133	2.02783e+07	20.2783
	Leaf 19	783994	1.95999e+07	19.5999
	Leaf 20	862051	2.15513e+07	21.5513
			Mean	20.9061
			Standard deviation	2.05988
p-value associated with a Student's unpaired t-test with a two-tailed distribution
	2.41176e-06
Summary table
		wild-type 1st leaf	mirNGA 1st leaf
	Mean	17.357	20.906
	Standard deviation	1.989	2.06
Mean size of the first leaves in wild-type and 35S:amiR-NGA plants
