# Supplementary material for: Active suppression of a leaf meristem orchestrates determinate leaf growth
Source: eLife. 2016 Oct 6;5:e15023. doi: 10.7554/eLife.15023 (PMC5096885; doi:10.7554/eLife.15023)
Supplement: Figure 1—source data 2. — DOI: http://dx.doi.org/10.7554/eLife.15023.004 [file elife-15023-fig1-data2.xlsx]

## Sheet: wt v mirNGA
Figure 1 - source data 2. Mean size of the palisade mesophyll cells in wild-type and 35S:amiR-NGA plants, corresponding to the data discussed in the legend to Figure 1 - figure supplement 1D and E.
Absolute values for the size of the palisade mesophyll cells in the first leaves of wild-type and 35S:amiR-NGA plants.
The size of the palisade mesophyll cells in wild-type plants							The size of the palisade mesophyll cells in 35S:amiR-NGA plants
			Cell area							Cell area
			(pixel)	(square µm)						(pixel)	(square µm)
	Leaf 1	Cell 1	18162	1137.85				Leaf 1	Cell 1	17926	1123.07
		Cell 2	21019	1316.84					Cell 2	17496	1096.13
		Cell 3	31552	1976.74					Cell 3	18904	1184.34
		Cell 4	22305	1397.41					Cell 4	16461	1031.28
		Cell 5	22230	1392.71					Cell 5	22856	1431.93
		Cell 6	18147	1136.91					Cell 6	17683	1107.84
		Cell 7	21863	1369.72					Cell 7	21700	1359.51
		Cell 8	31331	1962.89					Cell 8	20846	1306
		Cell 9	24604	1541.44					Cell 9	22795	1428.11
		Cell 10	20739	1299.3					Cell 10	16948	1061.79
		Cell 11	28321	1774.31					Cell 11	31450	1970.35
		Cell 12	23388	1465.26					Cell 12	23490	1471.65
		Cell 13	25209	1579.35					Cell 13	26535	1662.42
		Cell 14	23323	1461.19					Cell 14	21403	1340.9
		Cell 15	22729	1423.97					Cell 15	24789	1553.03
		Cell 16	32277	2022.16					Cell 16	22122	1385.95
		Cell 17	29057	1820.42					Cell 17	18663	1169.24
		Cell 18	24545	1537.75					Cell 18	23162	1451.1
		Cell 19	26473	1658.54					Cell 19	23030	1442.83
		Cell 20	26880	1684.03					Cell 20	21787	1364.96
	Leaf 2	Cell 1	15995	1002.09				Leaf 2	Cell 1	23932	1499.34
		Cell 2	17408	1090.61					Cell 2	30071	1883.95
		Cell 3	22694	1421.78					Cell 3	14798	927.096
		Cell 4	15485	970.137					Cell 4	12652	792.649
		Cell 5	24489	1534.24					Cell 5	19554	1225.06
		Cell 6	26303	1647.89					Cell 6	24088	1509.12
		Cell 7	24067	1507.8					Cell 7	14997	939.563
		Cell 8	24733	1549.52					Cell 8	20696	1296.61
		Cell 9	22042	1380.93					Cell 9	24187	1515.32
		Cell 10	24581	1540					Cell 10	16487	1032.91
		Cell 11	17502	1096.5					Cell 11	14556	911.935
		Cell 12	29823	1868.41					Cell 12	21021	1316.97
		Cell 13	27722	1736.79					Cell 13	20290	1271.17
		Cell 14	22826	1430.05					Cell 14	24488	1534.18
		Cell 15	28431	1781.2					Cell 15	21333	1336.51
		Cell 16	23620	1479.8					Cell 16	12393	776.423
		Cell 17	20661	1294.41					Cell 17	27739	1737.85
		Cell 18	14842	929.853					Cell 18	17474	1094.75
		Cell 19	23034	1443.08					Cell 19	18044	1130.46
		Cell 20	21964	1376.05					Cell 20	13413	840.326
	Leaf 3	Cell 1	25319	1586.24				Leaf 3	Cell 1	29792	1866.47
		Cell 2	20767	1301.05					Cell 2	22663	1419.84
		Cell 3	28623	1793.23					Cell 3	19648	1230.95
		Cell 4	23178	1452.1					Cell 4	26376	1652.46
		Cell 5	25982	1627.77					Cell 5	15968	1000.4
		Cell 6	27762	1739.29					Cell 6	22249	1393.9
		Cell 7	15700	983.606					Cell 7	28574	1790.16
		Cell 8	34930	2188.37					Cell 8	30393	1904.12
		Cell 9	22772	1426.67					Cell 9	20200	1265.53
		Cell 10	22581	1414.7					Cell 10	22948	1437.69
		Cell 11	26874	1683.66					Cell 11	24367	1526.59
		Cell 12	19771	1238.65					Cell 12	16738	1048.64
		Cell 13	25870	1620.76					Cell 13	24749	1550.53
		Cell 14	28320	1774.25					Cell 14	18201	1140.29
		Cell 15	17442	1092.74					Cell 15	28408	1779.76
		Cell 16	20146	1262.15					Cell 16	19447	1218.36
		Cell 17	23594	1478.17					Cell 17	27749	1738.48
		Cell 18	21157	1325.49					Cell 18	17526	1098.01
		Cell 19	22605	1416.21					Cell 19	22046	1381.18
		Cell 20	19030	1192.23					Cell 20	18933	1186.15
	Leaf 4	Cell 1	20214	1266.41				Leaf 4	Cell 1	24014	1504.48
		Cell 2	23101	1447.28					Cell 2	18601	1165.35
		Cell 3	19921	1248.05					Cell 3	26677	1671.32
		Cell 4	18184	1139.23					Cell 4	15851	993.067
		Cell 5	19989	1252.31					Cell 5	19501	1221.74
		Cell 6	14662	918.576					Cell 6	25872	1620.88
		Cell 7	20018	1254.13					Cell 7	25008	1566.75
		Cell 8	15055	943.197					Cell 8	16896	1058.54
		Cell 9	22916	1435.69					Cell 9	17183	1076.52
		Cell 10	29641	1857.01					Cell 10	19435	1217.6
		Cell 11	25409	1591.88					Cell 11	18852	1181.08
		Cell 12	16255	1018.38					Cell 12	18237	1142.55
		Cell 13	17269	1081.9					Cell 13	20592	1290.09
		Cell 14	19543	1224.37					Cell 14	21535	1349.17
		Cell 15	18510	1159.65					Cell 15	23988	1502.85
		Cell 16	26257	1645					Cell 16	21180	1326.93
		Cell 17	19757	1237.78					Cell 17	22978	1439.57
		Cell 18	29456	1845.42					Cell 18	21859	1369.47
		Cell 19	25416	1592.31					Cell 19	25687	1609.29
		Cell 20	24906	1560.36					Cell 20	23648	1481.55
			Mean	1441.95						Mean	1336.66
			Standard deviation	278.642						Standard deviation	267.759
p-value associated with a Student's unpaired t-test with a two-tailed distribution
	0.01592
