# Supplementary material for: Active suppression of a leaf meristem orchestrates determinate leaf growth
Source: eLife. 2016 Oct 6;5:e15023. doi: 10.7554/eLife.15023 (PMC5096885; doi:10.7554/eLife.15023)
Supplement: Figure 1—source data 4. — DOI: http://dx.doi.org/10.7554/eLife.15023.006 [file elife-15023-fig1-data4.xlsx]

## Sheet: tcplist_exp
Figure 1 - Source data 4. Effects on expression of different NGA and CIN-TCP family members and possible off targets in amiR-NGA and miR319a overexpressing plants- Figure 1 - figure supplement 3
Microarray expression datasets obtained from young leaves and vegetative mersitems of either miR319 or amiR-NGA overexpressors.
In miR319 overexpressors, all the miR-319 targeted TCPs are strongly repressed (avg. ~0.14 fold reduction), while only a random trend was apparent for closely related, but non-miR319 targeted TCPs (avg. change 1.14 fold change).
In profiles of amir-NGA expressing plants, amiR-NGA targeted NGAs were down-regulated (avg 0.84 fold change) with the exception of NGA2. Non-amiR-NGA NGA-like proteins were mildly upregulated (avg 1.56 fold change).
V2	WT	miR319	WT	miR319
TCP2	371.593	31.6811	1	0.0852577
TCP24	121.969	24.9032	1	0.204176
TCP3	156.824	21.3061	1	0.13586
TCP4	184.847	20.8009	1	0.112531
TCP10	264.529	47.3247	1	0.178902
TCP11	1.69468	2.30068	1	1.35759
TCP13	81.143	65.951	1	0.812774
TCP14	269.392	293.702	1	1.09024
TCP15	172.336	226.176	1	1.31242
TCP17	58.033	50.5969	1	0.871864
TCP19	113.213	158.588	1	1.40079
TCP20	21.6291	34.1367	1	1.57827
TCP21	544.212	149.526	1	0.274757
TCP23	18.7471	36.2638	1	1.93437
TCP5	87.6745	35.9923	1	0.410522
TCP8	75.0511	146.287	1	1.94916
TCP9	109.133	73.62	1	0.674588
V2	WT	miRNGA	WT	miRNGA
NGA1	40.0047	27.7719	1	0.694216
NGA2	98.4132	130.84	1	1.3295
NGA3	37.5517	17.8796	1	0.476132
NGA4	23.5809	20.7069	1	0.878121
RAV1	42.0886	102.744	1	2.44114
RAV2	146.396	322.193	1	2.20084
NGAL1	54.3264	64.4848	1	1.18699
NGAL2	34.3418	39.8085	1	1.15919
NGAL3	23.5214	19.5083	1	0.829386
