# Supplementary material for: Active suppression of a leaf meristem orchestrates determinate leaf growth
Source: eLife. 2016 Oct 6;5:e15023. doi: 10.7554/eLife.15023 (PMC5096885; doi:10.7554/eLife.15023)
Supplement: Figure 1—source data 5. — DOI: http://dx.doi.org/10.7554/eLife.15023.007 [file elife-15023-fig1-data5.xlsx]

## Sheet: Sheet1
Figure 1 - source data 5. Differences in flowering time among wild-type, 35S:amiR-NGA, 35S:miR319a and 35S:amiR-NGA/miR319a plants, corresponding to the data shown in Figure 1 - figure supplement 4D.
Absolute values for flowering time of wild-type, 35S:amiR-NGA, 35S:miR319a and 35S:amiR-NGA/miR319a plants. Flowering time was measured as a mean number of leaves produced.
Original table
		Number of leaves
		Wild-type (Col-0)			35S:amiR-NGA (mirNGA)			35S:miR319a (mir319a)			35S:amiR-NGA/miR319a (Both)
		Rosette	Cauline	Combined	Rosette	Cauline	Combined	Rosette	Cauline	Combined	Rosette	Cauline	Combined
	Individual 1	10	2	12	13	3	16	19	5	24	21	5	26
	Individual 2	10	3	13	10	2	12	16	4	20	18	4	22
	Individual 3	13	2	15	11	2	13	14	4	18	27	7	34
	Individual 4	9	3	12	12	3	15	16	5	21	20	4	24
	Individual 5	8	2	10	10	2	12	15	4	19	22	4	26
	Individual 6	10	3	13	9	2	11	18	5	23	19	4	23
	Individual 7	12	3	15	12	3	15	15	4	19	21	4	25
	Individual 8	10	3	13	9	2	11	18	5	23	26	5	31
	Individual 9	12	3	15	9	2	11	15	2	17	23	5	28
	Individual 10	9	3	12	10	2	12	19	6	25	23	6	29
	Individual 11	11	3	14	11	3	14	19	4	23	27	5	32
	Individual 12	8	2	10				14	8	22	19	7	26
	Individual 13	13	3	16							19	4	23
	Individual 14										20	6	26
	Individual 15										22	6	28
	Mean	10.3846	2.69231	13.0769	10.5455	2.36364	12.9091	16.5	4.66667	21.1667	21.8	5.06667	26.8667
	Standard deviation	1.7097	0.480384	1.89128	1.36848	0.504525	1.81409	1.97714	1.43548	2.55248	2.93258	1.09978	3.48193
	Size of the sample (n)	13	13	13	11	11	11	12	12	12	15	15	15
	Square root of n	3.60555	3.60555	3.60555	3.31662	3.31662	3.31662	3.4641	3.4641	3.4641	3.60555	3.60555	3.60555
	SEM	0.474186	0.133235	0.524545	0.412611	0.15212	0.546968	0.570752	0.414388	0.736837	0.81335	0.305025	0.965713
p-value associated with a Student's unpaired t-test with a two-tailed distribution
		Data 1	Data 2	p-value
		Col-0	mirNGA	0.827393
		Col-0	mir319a	4.82056e-09
		mir319a	Both	7.38173e-05
Summary table
		Mean			SEM
	Genotype	Combined	rosette leaves	cauline leaves	Combined	rosette leaves	cauline leaves
	Col-0	13.0769	10.3846	2.69231	0.524545	0.474186	0.133235
	mirNGA	12.9091	10.5455	2.36364	0.546968	0.412611	0.15212
	mir319a	21.1667	16.5	4.66667	0.736837	0.570752	0.414388
	Both	26.8667	21.8	5.06667	0.965713	0.81335	0.305025
Flowering time represented as the number of rosette or cauline leaves produced
Flowering time represented as the total number of leaves produced
